# Supplementary material for: FOXA1-induced circOSBPL10 potentiates cervical cancer cell proliferation and migration through miR-1179/UBE2Q1 axis
Source: Cancer Cell Int. 2020 Aug 12;20:389. doi: 10.1186/s12935-020-01360-2 (PMC7422615; doi:10.1186/s12935-020-01360-2)
Supplement: Supplementary file 1 — Additional file 1: Table S1. List of the sequences of primers used in RT-qPCR. [file 12935_2020_1360_MOESM1_ESM.xlsx]

## Sheet: Sheet1
Genes	Sequences of primers (5'-3')
circOSBPL10	Forward: AATACAGAACCTCTGGCGGG
	Reverse: CCATCGCCCTCCTGGATAAA
OSBPL10	Forward: AGAAGCCAGGAGCCTCGGAAAA
	Reverse: GGTTATGTTGGCACTGGCTGATG
miR-1179	Forward: AAGCATTCTTTCATTGGTTGGA
	Reverse: CTCTACAGCTATATTGCCAGCCAC
miR-27a-3p	Forward: TTCACAGTGGCTAGTTCCGC
	Reverse: CTCTACAGCTATATTGCCAGCCAC
miR-27b-3p	Forward: TTCACAGTGGCTAAGTTCTGCC
	Reverse: CTCTACAGCTATATTGCCAGCCAC
UBE2Q1	Forward: TCTTGGAGAGGCTGGTGGACAT
	Reverse: TCCACATCTGGATGCTGAGGGA
PRPF38B	Forward: CCAACATCCTGTCGTCGCCTTA
	Reverse: CCCGCTGTTTTCCTGCTTCCTT
CACUL1	Forward: GCCCAGTCAACACCATTTCAGG
	Reverse: AGAGTTGGAGCCATCTGAACCC
LUC7L3	Forward: CACAGGAGCAAAAGTCGGGACA
	Reverse: GTGTCTTCACTCTGCTTTTCTCG
FOXA1	Forward: GCAATACTCGCCTTACGGCTCT
	Reverse: GGGTCTGGAATACACACCTTGG
GAPDH	Forward: CTCTGCTCCTCCTGTTCGAC
	Reverse: GCGCCCAATACGACCAAATC
U6	Forward: CTCGCTTCGGCAGCACA
	Reverse: AACGCTTCACGAATTTGCGT
